# Supplementary material for: Multiparametric Analysis of Cell Shape Demonstrates that β-PIX Directly Couples YAP Activation to Extracellular Matrix Adhesion
Source: Cell Syst. 2017 Jan 25;4(1):84–96.e6. doi: 10.1016/j.cels.2016.11.015 (PMC5289939; doi:10.1016/j.cels.2016.11.015)
Supplement: Data S1. Related to Figure 2 — Gene targets that scored as hits for YAP localization inconsistent with cell shape in two independent screens. [file mmc2.zip]

Archive with 1 entries (1 files):
- cels_217_mmc2.csv
