# Supplementary material for: Multiparametric Analysis of Cell Shape Demonstrates that β-PIX Directly Couples YAP Activation to Extracellular Matrix Adhesion
Source: Cell Syst. 2017 Jan 25;4(1):84–96.e6. doi: 10.1016/j.cels.2016.11.015 (PMC5289939; doi:10.1016/j.cels.2016.11.015)
Supplement: Data S3. Related to Figure 2 and STAR Methods — Multiple linear regression analysis coefficients for GGGK screen and repeat plates. [file mmc4.zip]

Archive with 1 entries (1 files):
- cels_217_mmc4.csv
